# Supplementary material for: Comparative Study of Hirudins and Encoding Genes in Hirudo nipponia and Hirudo tianjinensis
Source: Biology (Basel). 2025 Sep 11;14(9):1250. doi: 10.3390/biology14091250 (PMC12466982; doi:10.3390/biology14091250)
Supplement: Supplementary file 1 [file biology-14-01250-s001.zip]

Archive with 5 entries (5 files):
- File S1.txt
- File S2.txt
- File S3.txt
- File S4.txt
- Supplementary tables and figures.pdf
