# Supplementary material for: Comparative Study of Hirudins and Encoding Genes in Hirudo nipponia and Hirudo tianjinensis
Source: Biology (Basel). 2025 Sep 11;14(9):1250. doi: 10.3390/biology14091250 (PMC12466982; doi:10.3390/biology14091250)
Supplement: Supplementary file 1 [file biology-14-01250-s001.zip › File S1.txt]

>hirudin1_Hnip_ref
ATGTCCTCTCTGAAGCTGCTTGCTGTCTTTTTGGTTGTTTGCATCTCCGTGTCTCAAGAACATATGTCTGGAAATTTGATTGCTTGTAAAGGAGATCACGTAACTGCATGCGTTTGCGAGGGTACCGCAATTTGCGGTAAGGGCAAAAAATGCATACTTGGCTCCACTGTAAAGGAAAATAAATGTGTCAAAAATACTGGCTGA
>hirudin2_Hnip_ref
ATGTTCTCTCTGAAATTGTTCGTCGTTCTGTTGGCAGTTTGCATCTGCACGTCTCAAGCTCAGCATTTCAAAGATTGCTCAGACAGCAATCCGACTCCATGCTTGTGCGAAAATAGTAATCTCTGTGCTTTTGGTAACACTTGTGATCTGGGCCCACCAAAGAAATGCATCATAAAAGTATCACCACCTCCCACCTCGGAGAAAGAGAAAAATAACAACAAAGGAAGTAAATCTGATTACGATTATTATTAA
>hirudin3_Hnip_ref
ATGTCCGTAAAGATGTTTGTTGTCTTTTTGACTGTTTGCATATCCGTGTCTCAGTCGGGTCCAATGTTTTTTGAAAACTGTTCATCAACTGTTCAACGTAACTGCTTATGCAATCCAACAAGTTTTTGCAGTAGAGGTACAAAATGCATGTTGTATGAAGGGATTAAGCAATGTGTTGACGAAAATCAAACCTCATAG
>hirudin1_Htia_ref
ATGTTCTCTCTGAAGCTGTTTCTTGTCCTCTTGGCTGTTTGCATATGCGTGTCTCAAGCAAATCGTTACTCTGTCTGTACTGAAACTGGTCAAAACCTTTGCCTTTGCGAGGGAAGTGATCTTTGCTCTCTCGATAACCATTGCGAAATAGGCTCTAATGGAAAGAATAGATGTGTCAAAGGAGAAGGAAAACCAAAGAAACCTCAAAGCAATTCTGACTTGTCTGAGGAGAAGTATGAACCAATCCCAATTGAAGACTACGATAAATGA
>hirudin2_Htia_ref
ATGTTTTCTTTGAAAGTGTTCGTCGTCTTGTTGGCAGTTTGCCTCTGCATGTCTCAAGCTCAGCGTTTCAAAGAATGCTCAAGGAGTAATCCGACTCCATGCTTGTGCGAAAATGGTAATCTCTGTACTTCTGGTAACACTTGTGATCTGGGCCCGCCAAAGAAATGCATCGTAAAACAATCTTCCATCTCGGAGAATAAAGAAAGCAAGTCTGATTACGATGAGTATGATTAA
>hirudin3_Htia_ref
ATGTTCCCCGTGAAGATGCTTGTTGTCTTTTTGACTGTTTGCATATCCGTGTCTCAGGCAATTAGTTCACATTATGTTTTTGAACACTGTTCTTCAACTCTTCAACGTAATTGTTTTTGCAATGGAAAACATTTTTGCGGTACAGGTACAAAATGCATGTTGTATAACGGGATTACACAATGTGTTGACGAAAATAAGACCTCATAG
