# Supplementary material for: Comparative Study of Hirudins and Encoding Genes in Hirudo nipponia and Hirudo tianjinensis
Source: Biology (Basel). 2025 Sep 11;14(9):1250. doi: 10.3390/biology14091250 (PMC12466982; doi:10.3390/biology14091250)
Supplement: Supplementary file 1 [file biology-14-01250-s001.zip › File S2.txt]

>Hnip_hirudin1
HMSGNLIACKGDHVTACVCEGTAICGKGKKCILGSTVKENKCVKNTG
>Hnip_hirudin2
QHFKDCSDSNPTPCLCENSNLCAFGNTCDLGPPKKCIIKVSPPPTSEKEKNNNKGSKSDYDYY
>Hnip_hirudin3
GPMFFENCSSTVQRNCLCNPTSFCSRGTKCMLYEGIKQCVDENQTS
>Htia_hirudin1
NRYSVCTETGQNLCLCEGSDLCSLDNHCEIGSNGKNRCVKGEGKPKKPQSNSDLSEEKYEPIPIEDYDK
>Htia_hirudin2
QRFKECSRSNPTPCLCENGNLCTSGNTCDLGPPKKCIVKQSSISENKESKSDYDEYD
>Htia_hirudin3
ISSHYVFEHCSSTLQRNCFCNGKHFCGTGTKCMLYNGITQCVDENKTS
