# Supplementary material for: Comparative Study of Hirudins and Encoding Genes in Hirudo nipponia and Hirudo tianjinensis
Source: Biology (Basel). 2025 Sep 11;14(9):1250. doi: 10.3390/biology14091250 (PMC12466982; doi:10.3390/biology14091250)
Supplement: Supplementary file 1 [file biology-14-01250-s001.zip › File S3.txt]

>hirudin1_Hnip01
ATGTTCTCTCTGAAGCTGCTTGCTGTCTTTTTGGTTGTTTGCATCTCCGTGTCTCAAGAATATAAGTCTGGAAATATGATTGCTTGTGAAGGAGATCACGTAACTGCATGCGTTTGCGAGGGTACCGCAATTTGCGGTAAGGGCAAAAAATGCATACTTGGCTCCACTGTAAAGGAAAATAAATGTGTCAAAAATACTGGCTGA
>hirudin1_Hnip02
ATGTCCTCTCTGAAGCTGCTTGCTGTCTTTTTGGTTGTTTGCATCTCCGTGTCTCAAGAACATATGTCTGGAAATTTGATTGCTTGTAAAGGAGATCACGTAACTGCATGCGTTTGCGAGGGTACCGCAATTTGCGGTAAGGGCAAAAAATGCATACTTGGCTCCACTGTAAAGGAAAATAAATGTGTCAAAAATACTGGCTGA
>hirudin1_Hnip03
ATGTCCTCTCTGAAGCTGCTTGCTGTCTTTTTGGTTGTTTGCATCTCCGTGTCTCAAGAACATATGTCTGGAAATTTGATTGCTTGTAAAGGAGATCACGTAACTGCATGCGTTTGCGAGGGTACCGCAATTTGCGGTAAGGGCAAAAAATGCATACTTGGCTCCACTGTAAAGGAAAATAAATGTGTCAAAAATACTGGCTGA
>hirudin1_Hnip04
ATGTTCTCTCTGAAGCTGCTTGCTGTCTTTTTGGTTGTTTGCATCTCCGTGTCTCAAGAATATAAGTCTGGAAATATGATTGCTTGTAAAGGAGATCACGTAACTGCATGCGCTTGCGAGGGTACCGCAATTTGCGGTATGGGTAAAAAATGCATACTTGGCGCCACTGTAAAGGAAAATAAATGTACCAAAGATACTGGCTGA
>hirudin1_Hnip05
ATGTCCTCTCTGAAGCTGCTTGCTGTCTTTTTGGTTGTTTGCATCTCCGTGTCTCAAGAACATATGTCTGGAAATTTGATTGCTTGTAAAGGAGATCACGTAACTGCATGCGTTTGCGAGGGTACCGCAATTTGCGGTAAGGGCAAAAAATGCATACTTGGCTCCACTGTAAAGGAAAATAAATGTGTCAAAAATACTGGCTGA
>hirudin1_Hnip06
ATGTCCTCTCTGAAGCTGCTTGCTGTCTTTTTGGTTGTTTGCATCTCCGTGTCTCAAGAACATATGTCTGGAAATTTGATTGCTTGTAAAGGAGATCACGTAACTGCATGCGTTTGCGAGGGTACCGCAATTTGCGGTAAGGGCAAAAAATGCATACTTGGCTCCACTGTAAAGGAAAATAAATGTGTCAAAAATACTGGCTGA
>hirudin1_Hnip07
ATGTTCTCTCTGAAGCTGCTTGCTGTCTTTTTGGTTGTTTGCATCTCCGTGTCTCAAGAATATATGTCTGGAAATATGATTGCTTGTGAAGGAGATCACGTAACTGCATGCGTTTGCGAGGGTACCGCAATTTGCGGTGTGGGCAAAAAATGCATACTTGGCTCCACTGTAAAGGAAAATAAATGTGTCAAAAATACTGGCTGA
>hirudin1_Hnip08
ATGTTCTCTCTGAAGCTGCTTGCTGTCTTTTTGGTTGTTTGCATCTCCGTGTCTCAAGAATATAAGTCTGGAAATATGATTGCTTGTGAAGGAGATCACGTAACTGCATGCGTTTGCGAGGGTACCGCAATTTGCGGTAAGGGCAAAAAATGCATACTTGGCTCCACTGTAAAGGAAAATAAATGTGTCAAAAATACTGGCTGA
>hirudin1_Hnip09
ATGTTCTCTCTGAAGCTGCTTGCTGTCTTTTTGGTTGTTTGCATCTCCGTGTCTCAAGAATATAAGTCTGGAAATATGATTGCTTGTGAAGGAGATCACGTAACTGCATGCGTTTGCGAGGGTACCGCAATTTGCGGTAAGGGCAAAAAATGCATACTTGGCTCCACTGTAAAGGAAAATAAATGTGTCAAAAATACTGGCTGA
>hirudin1_Hnip10
ATGTTCTCTCTGAAGCTGCTTGCTGTCTTTTTGGTTGTTTGCATCTCCGTGTCTCAAGAATATATGTCTGGAAATATGATTGCTTGTGAAGGAGATCACGTAACTGCATGCGTTTGCGAGGGTACCGCAATTTGCGGTGTGGGCAAAAAATGCATACTTGGCTCCACTGTAAAGGAAAATAAATGTGTCAAAAATACTGGCTGA
>hirudin1_Hnip11
ATGTTCTCTCTGAAGCTGCTTGCTGTCTTTTTGGTTGTTTGCATCTCCGTGTCTCAAGAATATAAGTCTGGAAATATGATTGCTTGTGAAGGAGATCACGTAACTGCATGCGTTTGCGAGGGTACCGCAATTTGCGGTAAGGGCAAAAAATGCATACTTGGCTCCACTGTAAAGGAAAATAAATGTGTCAAAAATACTGGCTGA
>hirudin1_Hnip12
ATGTCCTCTCTGAAGCTGCTTGCTGTCTTTTTGGTTGTTTGCATCTCCGTGTCTCAAGAACATATGTCTGGAAATTTGATTGCTTGTAAAGGAGATCACGTAACTGCATGCGTTTGCGAGGGTACCGCAATTTGCGGTAAGGGCAAAAAATGCATACTTGGCTCCACTGTAAAGGAAAATAAATGTGTCAAAAATACTGGCTGA
>hirudin2_Hnip01
ATGTTCTCTCTGAAATTGTTCGTCGTTCTGTTGGCAGTTTGCATCTGCACGTCTCAAGCTCAGCATTTCAAAGATTGCTCAGACAGCAATCCGACTCCATGCTTGTGCGAAAATAGTAATCTCTGTGCTTTTGGTAACACTTGTGATCTGGGCCCACCAAAGAAATGCATCATAAAAGTATCACCACCTCCCACCTCGGAGAAAGAGAAAAATAACAACAAAGGAAGTAAATCTGATTACGATTATTATTAA
>hirudin2_Hnip02
ATGTTCTCTCTGAAATTGTTCGTCGTTCTGTTGGCAGTTTGCATCTGCACGTCTCAAGCTCAGCATTTCAAAGATTGCTCAGACAGCAATCCGACTCCATGCTTGTGCGAAAATAGTAATCTCTGTGCTTTTGGTAACACTTGTGATCTGGGCCCACCAAAGAAATGCATCATAAAAGTATCACCACCTCCCACCTCGGAGAAAGAGAAAAATAACAACAAAGGAAGTAAATCTGATTACGATTATTATTAA
>hirudin2_Hnip03
ATGTTCTCTCTGAAATTGTTCGTCGTTCTGTTGGCAGTTTGCATCTGCACGTCTCAAGCTCAGCATTTCAAAGATTGCTCAGACAGCAATCCGACTCCATGCTTGTGCGAAAATAGTAATCTCTGTGCTTTTGGTAACACTTGTGATCTGGGCCCACCAAAGAAATGCATCATAAAAGTATCACCACCTCCCACCTCGGAGAAAGAGAAAAATAACAACAAAGGAAGTAAATCTGATTACGATTATTATTAA
>hirudin2_Hnip04
ATGTTCTCTCTGAAATTGTTCGTCGTTCTGTTGGCAGTTTGCATCTGCACGTCTCAAGCTCAGCATTTCAAAGATTGCTCAGACAGCAATCCGACTCCATGCTTGTGCGAAAATAGTAATCTCTGTGCTTTTGGTAACACTTGTGATCTGGGCCCACCAAAGAAATGCATCATAAAAGTATCACCACCTCCCACCTCGGAGAAAGAGAAAAATAACAACAAAGGAAGTAAATCTGATTACGATTATTATTAA
>hirudin2_Hnip05
ATGTTCTCTCTGAAATTGTTCGTCGTTCTGTTGGCAGTTTGCATCTGCACGTCTCAAGCTCAGCATTTCAAAGATTGCTCAGACAGCAATCCGACTCCATGCTTGTGCGAAAATGCTAATCTCTGTGCTTTTGGTAACACTTGTGATCTGGGCCCACCAAAGAAATGCATCATAAAAGTATCACCACCTCCCACCTCGGAGAAAGAGAAAAATAACAACAAAGGAAGTAAATCTGATTACGATTATTATTAA
>hirudin2_Hnip06
ATGTTCTCTCTGAAATTGTTCGTCGTTCTGTTGGCAGTTTGCATCTGCACGTCTCAAGCTCAGCATTTCAAAGATTGCTCAGACAGCAATCCGACTCCATGCTTGTGCGAAAATAGTAATCTCTGTGCTTTTGGTAACACTTGTGATCTGGGCCCACCAAAGAAATGCATCATAAAAGTATCACCACCTCCCACCTCGGAGAAAGAGAAAAATAACAACAAAGGAAGTAAATCTGATTACGATTATTATTAA
>hirudin2_Hnip07
ATGTTCTCTCTGAAATTGTTCGTCGTTCTGTTGGCAGTTTGCATCTGCACGTCTCAAGCTCAGCATTTCAAAGATTGCTCAGACAGCAATCCGACTCCATGCTTGTGCGAAAATAGTAATCTCTGTGCTTTTGGTAACACTTGTGATCTGGGCCCACCAAAGAAATGCATCATAAAAGTATCACCACCTCCCACCTCGGAGAAAGAGAAAAATAACAACAAAGGAAGTAAATCTGATTACGATTATTATTAA
>hirudin2_Hnip08
ATGTTCTCTCTGAAATTGTTCGTCGTTCTGTTGGCAGTTTGCATCTGCACGTCTCAAGCTCAGCATTTCAAAGATTGCTCAGACAGCAATCCGACTCCATGCTTGTGCGAAAATAGTAATCTCTGTGCTTTTGGTAACACTTGTGATCTGGGCCCACCAAAGAAATGCATCATAAAAGTATCACCACCTCCCACCTCGGAGAAAGAGAAAAATAACAACAAAGGAAGTAAATCTGATTACGATTATTATTAA
>hirudin2_Hnip09
ATGTTCTCTCTGAAATTGTTCGTCGTTCTGTTGGCAGTTTGCATCTGCACGTCTCAAGCTCAGCATTTCAAAGATTGCTCAGACAGCAATCCGACTCCATGCTTGTGCGAAAATAGTAATCTCTGTGCTTTTGGTAACACTTGTGATCTGGGCCCACCAAAGAAATGCATCATAAAAGTATCACCACCTCCCACCTCGGAGAAAGAGAAAAATAACAACAAAGGAAGTAAATCTGATTACGATTATTATTAA
>hirudin2_Hnip10
ATGTTCTCTCTGAAATTGTTCGTCGTTCTGTTGGCAGTTTGCATCTGCACGTCTCAAGCTCAGCATTTCAAAGATTGCTCAGACAGCAATCCGACTCCATGCTTGTGCGAAAATAGTAATCTCTGTGCTTTTGGTAACACTTGTGATCTGGGCCCACCAAAGAAATGCATCATAAAAGTATCACCACCTCCCACCTCGGAGAAAGAGAAAAATAACAACAAAGGAAGTAAATCTGATTACGATTATTATTAA
>hirudin2_Hnip11
ATGTTCTCTCTGAAATTGTTCGTCGTTCTGTTGGCAGTTTGCATCTGCACGTCTCAAGCTCAGCATTTCAAAGATTGCTCAGACAGCAATCCGACTCCATGCTTGTGCGAAAATAGTAATCTCTGTGCTTTTGGTAACACTTGTGATCTGGGCCCACCAAAGAAATGCATCATAAAAGTATCACCACCTCCCACCTCGGAGAAAGAGAAAAATAACAACAAAGGAAGTAAATCTGATTACGATTATTATTAA
>hirudin2_Hnip12
ATGTTCTCTCTGAAATTGTTCGTCGTTCTGTTGGCAGTTTGCATCTGCACGTCTCAAGCTCAGCATTTCAAAGATTGCTCAGACAGCAATCCGACTCCATGCTTGTGCGAAAATAGTAATCTCTGTGCTTTTGGTAACACTTGTGATCTGGGCCCACCAAAGAAATGCATCATAAAAGTATCACCACCTCCCACCTCGGAGAAAGAGAAAAATAACAACAAAGGAAGTAAATCTGATTACGATTATTATTAA
>hirudin3_Hnip01
ATGTCCGTAAAGATGTTTGTTGTCTTTTTGACTGTTTGCATATCCGTGTCTCAGTCGGGTCCAATGTTTTTTGAAAACTGTTCATCAACTGTTCAACGTAACTGCTTATGCAATCCAACAAGTCTTTGCAGTAGAGGTACAAAATGCATGTTGTATGAAGGGATTAAGCAATGTGTTGACGAAAATCAAACCTCATAG
>hirudin3_Hnip02
ATGTCCGTAAAGATGTTTGTTGTCTTTTTGACTGTTTGCATATCCGTGTCTCAGTCGGGTCCAATGTTTTTTGAAAACTGTTCATCAACTGTTCAACGTAACTGCTTATGCAATCCAACAAGTTTTTGCAGTAGAGGTACAAAATGCATGTTGTATGAAGGGATTAAGCAATGTGTTGACGAAAATCAAACCTCATAG
>hirudin3_Hnip03
ATGTCCGTAAAGATGTTTGTTGTCTTTTTGACTGTTTGCATATCCGTGTCTCAGTCGGGTCCAATGTTTTTTGAAAACTGTTCATCAACTGTTCAACGTAACTGCTTATGCAATCCAACAAGTCTTTGCAGTAGAGGTACAAAATGCATGTTGTATGAAGGGATTAAGCAATGTGTTGACGAAAATCAAACCTCATAG
>hirudin3_Hnip04
ATGTCCGTAAAGATGTTTGTTGTCTTTTTGACTGTTTGCATATCCGTGTCTCAGTCGGGTCCAATGTTTTTTGAAAACTGTTCATCAACTGTTCAACGTAACTGCTTATGCAATCCAACAAGTCTTTGCAGTAGAGGTACAAAATGCATGTTGTATGAAGGGATTAAGCAATGTGTTGACGAAAATCAAACCTCATAG
>hirudin3_Hnip05
ATGTCCGTAAAGATGTTTGTTGTCTTTTTGACTGTTTGCATATCCGTGTCTCAGTCGGGTCCAATGTTTTTTGAAAACTGTTCATCAACTGTTCAACGTAACTGCTTATGCAATCCAACAAGTTTTTGCAGTAGAGGTACAAAATGCATGTTGCATGAAGGGATTAAGCAATGTGTTGACGAAAATCAAACCTCATAG
>hirudin3_Hnip06
ATGTCCGTAAAGATGTTTGTTGTCTTTTTGACTGTTTGCATATCCGTGTCTCAGTCGGGTCCAATGTTTTTTGAAAACTGTTCATCAACTGTTCAACGTAACTGCTTATGCAATCCAACAAGTTTTTGCAGTAGAGGTACAAAATGCATGTTGTATGAAGGGATTAAGCAATGTGTTGACGAAAATCAAACCTCATAG
>hirudin3_Hnip07
ATGTCCGTAAAGATGTTTGTTGTCTTTTTGACTGTTTGCATATCCGTGTCTCAGTCGGGTCCAATGTTTTTTGAAAACTGTTCATCAACTGTTCAACGTAACTGCTTATGCAATCCAACAAGTCTTTGCAGTAGAGGTACAAAATGCATGTTGTATGAAGGGATTAAGCAATGTGTTGACGAAAATCAAACCTCATAG
>hirudin3_Hnip08
ATGTCCGTAAAGATGTTTGTTGTCTTTTTGACTGTTTGCATATCCGTGTCTCAGTCGGGTCCAATGTTTTTTGAAAACTGTTCATCAACTGTTCAACGTAACTGCTTATGCAATCCAACAAGTCTTTGCAGTAGAGGTACAAAATGCATGTTGTATGAAGGGATTAAGCAATGTGTTGACGAAAATCAAACCTCATAG
>hirudin3_Hnip09
ATGTCCGTAAAGATGTTTGTTGTCTTTTTGACTGTTTGCATATCCGTGTCTCAGTCGGGTCCAATGTTTTTTGAAAACTGTTCATCAACTGTTCAACGTAACTGCTTATGCAATCCAACAAGTCTTTGCAGTAGAGGTACAAAATGCATGTTGTATGAAGGGATTAAGCAATGTGTTGACGAAAATCAAACCTCATAG
>hirudin3_Hnip10
ATGTCCGTAAAGATGTTTGTTGTCTTTTTGACTGTTTGCATATCCGTGTCTCAGTCGGGTCCAATGTTTTTTGAAAACTGTTCATCAACTGTTCAACGTAACTGCTTATGCAATCCAACAAGTCTTTGCAGTAGAGGTACAAAATGCATGTTGTATGAAGGGATTAAGCAATGTGTTGACGAAAATCAAACCTCATAG
>hirudin3_Hnip11
ATGTCCGTAAAGATGTTTGTTGTCTTTTTGACTGTTTGCATATCCGTGTCTCAGTCGGGTCCAATGTTTTTTGAAAACTGTTCATCAACTGTTCAACGTAACTGCTTATGCAATCCAAAAAGTTTTTGCAGTAGAGGTACAAAATGCATGTCGTATGAAGGGATTAAGCAATGTGTTGACGAAAATCAAACCTCATAG
>hirudin3_Hnip12
ATGTCCGTAAAGATGTTTGTTGTCTTTTTGACTGTTTGCATATCCGTGTCTCAGTCGGGTCCAATGTTTTTTGAAAACTGTTCATCAACTGTTCAACGTAACTGCTTATGCAATCCAACAAGTTTTTGCAGTAGAGGTACAAAATGCATGTTGTATGAAGGGATTAAGCAATGTGTTGACGAAAATCAAACCTCATAG
