# Supplementary material for: Comparative Study of Hirudins and Encoding Genes in Hirudo nipponia and Hirudo tianjinensis
Source: Biology (Basel). 2025 Sep 11;14(9):1250. doi: 10.3390/biology14091250 (PMC12466982; doi:10.3390/biology14091250)
Supplement: Supplementary file 1 [file biology-14-01250-s001.zip › File S4.txt]

>hirudin1_Htia01
ATGTTCTCTCTGAAGCTATTTCTTGTCCTCTTGGCTGTTTGCATCTGCGTGTCTCAAGCAAATCGTTACTCTGTCTGTACTGAAACTGGTCAAAACCTTTGCCTTTGCGAGGGAAGTGATCTTTGCTCTCTCGATAACCATTGCGAAATAGGCTCTAATGGAAAGAATAGATGTGTCAAAGGAGAAGGAAAACCGAAGAAACCTCAAAGCAATTCTGACTTGTCTGAGGAGAAGTATGAACCAATCTCATTTGAAGACTACGATAAATGA
>hirudin1_Htia02
ATGTTCTCTCTGAAGCTATTTCTTGTCCTCTTGGCTGTTTGCATCTGCGTGTCTCAAGCAAATCGTTACTCTGTCTGTACTGAAACTGGTCAAAACCTTTGCCTTTGCGAGGGAAGTGATCTTTGCTCTCTCGATAACCATTGCGAAATAGGCTCTAATGGAAAGAATAGATGTGTCAAAGGAGAAGGAAAACCGAAGAAACCTCAAAGCAATTCTGACTTGTCTGAGGAGAAGTATGAACCAATCTCATTTGAAGACTACGATAAATGA
>hirudin1_Htia03
ATGTTCTCTCTGAAGCTATTTCTTGTCCTCTTGGCTGTTTGCATCTGCGTGTCTCAAGCAAATCGTTACTCTGTCTGTACTGAAACTGGTCAAAACCTTTGCCTTTGCGAGGGAAGTGATCTTTGCTCTCTCGATAACCATTGCGAAATAGGCTCTAATGGAAAGAATAGATGTGTCAAAGGAGAAGGAAAACCGAAGAAACCTCAAAGCAATTCTGACTTGTCTGAGGAGAAGTATGAACCAATCTCATTTGAAGACTACGATAAATGA
>hirudin1_Htia04
ATGTTCTCTCTGAAGCTATTTCTTGTCCTCTTGGCTGTTTGCATCTGCGTGTCTCAAGCAAATCGTTACTCTGTCTGTACTGAAACTGGTCAAAACCTTTGCCTTTGCGAGGGAAGTGATCTTTGCTCTCTCGATAACCATTGCGAAATAGGCTCTAATGGAAAGAATAGATGTGTCAAAGGAGAAGGAAAACCGAAGAAACCTCAAAGCAATTCTGACTTGTCTGAGGAGAAGTATGAACCAATCTCATTTGAAGACTACGATAAATGA
>hirudin1_Htia05
ATGTTCTCTCTGAAGCTATTTCTTGTCCTCTTGGCTGTTTGCATCTGCGTGTCTCAAGCAAATCGTTACTCTGTCTGTACTGAAACTGGTCAAAACCTTTGCCTTTGCGAGGGAAGTGATCTTTGCTCTCTCGATAACCATTGCGAAATAGGCTCTAATGGAAAGAATAGATGTGTCAAAGGAGAAGGAAAACCGAAGAAACCTCAAAGCAATTCTGACTTGTCTGAGGAGAAGTATGAACCAATCTCATTTGAAGACTACGATAAATGA
>hirudin1_Htia06
ATGTTCTCTCTGAAGCTATTTCTTGTCCTCTTGGCTGTTTGCATCTGCGTGTCTCAAGCAAATCGTTACTCTGTCTGTACTGAAACTGGTCAAAACCTTTGCCTTTGCGAGGGAAGTGATCTTTGCTCTCTCGATAACCATTGCGAAATAGGCTCTAATGGAAAGAATAGATGTGTCAAAGGAGAAGGAAAACCGAAGAAACCTCAAAGCAATTCTGACTTGTCTGAGGAGAAGTATGAACCAATCTCATTTGAAGACTACGATAAATGA
>hirudin1_Htia07
ATGTTCTCTCTGAAGCTATTTCTTGTCCTCTTGGCTGTTTGCATCTGCGTGTCTCAAGCAAATCGTTACTCTGTCTGTACTGAAACTGGTCAAAACCTTTGCCTTTGCGAGGGAAGTGATCTTTGCTCTCTCGATAACCATTGCGAAATAGGCTCTAATGGAAAGAATAGATGTGTCAAAGGAGAAGGAAAACCGAAGAAACCTCAAAGCAATTCTGACTTGTCTGAGGAGAAGTATGAACCAATCTCATTTGAAGACTACGATAAATGA
>hirudin1_Htia08
ATGTTCTCTCTGAAGCTATTTCTTGTCCTCTTGGCTGTTTGCATCTGCGTGTCTCAAGCAAATCGTTACTCTGTCTGTACTGAAACTGGTCAAAACCTTTGCCTTTGCGAGGGAAGTGATCTTTGCTCTCTCGATAACCATTGCGAAATAGGCTCTAATGGAAAGAATAGATGTGTCAAAGGAGAAGGAAAACCGAAGAAACCTCAAAGCAATTCTGACTTGTCTGAGGAGAAGTATGAACCAATCTCATTTGAAGACTACGATAAATGA
>hirudin1_Htia09
ATGTTCTCTCTGAAGCTATTTCTTGTCCTCTTGGCTGTTTGCATCTGCGTGTCTCAAGCAAATCGTTACTCTGTCTGTACTGAAACTGGTCAAAACCTTTGCCTTTGCGAGGGAAGTGATCTTTGCTCTCTCGATAACCATTGCGAAATAGGCTCTAATGGAAAGAATAGATGTGTCAAAGGAGAAGGAAAACCGAAGAAACCTCAAAGCAATTCTGACTTGTCTGAGGAGAAGTATGAACCAATCTCATTTGAAGACTACGATAAATGA
>hirudin1_Htia10
ATGTTCTCTCTGAAGCTATTTCTTGTCCTCTTGGCTGTTTGCATCTGCGTGTCTCAAGCAAATCGTTACTCTGTCTGTACTGAAACTGGTCAAAACCTTTGCCTTTGCGAGGGAAGTGATCTTTGCTCTCTCGATAACCATTGCGAAATAGGCTCTAATGGAAAGAATAGATGTGTCAAAGGAGAAGGAAAACCGAAGAAACCTCAAAGCAATTCTGACTTGTCTGAGGAGAAGTATGAACCAATCTCATTTGAAGACTACGATAAATGA
>hirudin1_Htia11
ATGTTCTCTCTGAAGCTATTTCTTGTCCTCTTGGCTGTTTGCATCTGCGTGTCTCAAGCAAATCGTTACTCTGTCTGTACTGAAACTGGTCAAAACCTTTGCCTTTGCGAGGGAAGTGATCTTTGCTCTCTCGATAACCATTGCGAAATAGGCTCTAATGGAAAGAATAGATGTGTCAAAGGAGAAGGAAAACCGAAGAAACCTCAAAGCAATTCTGACTTGTCTGAGGAGAAGTATGAACCAATCTCATTTGAAGACTACGATAAATGA
>hirudin1_Htia12
ATGTTCTCTCTGAAGCTATTTCTTGTCCTCTTGGCTGTTTGCATCTGCGTGTCTCAAGCAAATCGTTACTCTGTCTGTACTGAAACTGGTCAAAACCTTTGCCTTTGCGAGGGAAGTGATCTTTGCTCTCTCGATAACCATTGCGAAATAGGCTCTAATGGAAAGAATAGATGTGTCAAAGGAGAAGGAAAACCGAAGAAACCTCAAAGCAATTCTGACTTGTCTGAGGAGAAGTATGAACCAATCTCATTTGAAGACTACGATAAATGA
>hirudin2_Htia01
ATGTTTTCTCTGAAAGTGTTCGTCGTCTTGTTGGCAGTTTGCATCTGCATGGCTCAAGCTCAGCGTTTCAAAGAATGCTCAGAGAATAATCCAACTCCATGCTTGTGCGAAAATGGTAATCTCTGTACTTCTGGTAACACTTGTGATCTGGGCCCGCCAAAGAAATGCATCGTAAAACAACCTTCCATCTCGGAGAATAAAGAAAGCAAGTCTGATTACGATGAGTATGATTAA
>hirudin2_Htia02
ATGTTTTCTCTGAAAGTGTTCGTCGTCTTGTTGGCAGTTTGCATCTGCATGGCTCAAGCTCAGCGTTTCAAAGAATGCTCAGAGAACAATCCAACTCCATGCTTGTGCGAAAATGGTAATCTCTGTACTTCTGGTAACACTTGTGATCTGGGCCCGCCAAAGAAATGCATCGTAAAACAACCTTCCATCTCGGAGAATAAAGAAAGCAAGTCTGATTACGATGAGTATGATTAA
>hirudin2_Htia03
ATGTTTTCTCTGAAAGTGTTCGTCGTCTTGTTGGCAGTTTGCATCTGCATGTCTCAAGCTCAGCGTTTCAAAGAATGCTCAGAGAATAATCCAACTCCATGCTTGTGCGAAAATGGTAATCTCTGTACTTCTGGTAACACTTGTGATCTGGGCCCGCCAAAGAAATGCATCGTAAAACAACCTTCCATCTCGGAGAATAAAGAAAGCAAGTCTGATTACGATGAGTATGATTAA
>hirudin2_Htia04
ATGTTTTCTCTGAAAGTGTTCGTCGTCTTGTTGGCAGTTTGCATCTGCATGGCTCAAGCTCAGCGTTTCAAAGAATGCTCAAGGAGCAATCCAACTCCATGCTTGTGCGAAAATGGTAATCTCTGTACTTCTGGTAACACTTGTGATCTGGGCCCGCCAAAGAAATGCATCGTAAAACAACCTTCCATCTCGGAGAATAAAGAAAGCAAGTCTGATTACGATGAGTATGATTAA
>hirudin2_Htia05
ATGTTTTCTCTGAAAGTGTTCGTCGTCTTGTTGGCAGTTTGCATCTGCATGGCTCAAGCTCAGCGTTTCAAAGAATGCTCAGAGAATAATCCAACTCCATGCTTGTGCGAAAATGGTAATCTCTGTACTTCTGGTAACACTTGTGATCTGGGCCCGCCAAAGAAATGCATCGTAAAACAACCTTCCATCTCGGAGAATAAAGAAAGCAAGTCTGATTACGATGAGTATGATTAA
>hirudin2_Htia06
ATGTTTTCTCTGAAAGTGTTCGTCGTCTTGTTGGCAGTTTGCATCTGCATGGCTCAAGCTCAGCGTTTCAAAGAATGCTCAAGGAGCAATCCAACTCCATGCTTGTGCGAAAATGGTAATCTCTGTACTTCTGGTAACACTTGTGATCTGGGCCCGCCAAAGAAATGCATCGTAAAACAACCTTCCATCTCGGAGAATAAAGAAAGCAAGTCTGATTACGATGAGTATGATTAA
>hirudin2_Htia07
ATGTTTTCTCTGAAAGTGTTCGTCGTCTTGTTGGCAGTTTGCATCTGCATGGCTCAAGCTCAGCGTTTCAAAGAATGCTCAAGGAGCAATCCAACTCCATGCTTGTGCGAAAATGGTAATCTCTGTACTTCTGGTAACACTTGTGATCTGGGCCCGCCAAAGAAATGCATCGTAAAACAACCTTCCATCTCGGAGAATAAAGAAAGCAAGTCTGATTACGATGAGTATGATTAA
>hirudin2_Htia08
ATGTTTTCTCTGAAAGTGTTCGTCGTCTTGTTGGTAGTTTGCATCTGCATGGCTCAAGCTCAGCGTTTCAAAGAATGCTCAAGGAGCAATCCAACCCCATGCTTGTGCGAAAATGGTAATCTCTGTACTTCTGGTAACACTTGTGATCTGGGCCCGCCAAAGAAATGCATCGTAAAACAACCTTCCATCTCGGAGAATAAAGAAAGCAAGTCTGATTACGATGAGTATGATTAA
>hirudin2_Htia09
ATGTTTTCTCTGAAAGTGTTCGTCGTCTTGTTGGCAGTTTGCATCTGCATGTCTCAAGCTCAGCGTTTCAAAGAATGCTCAGAGAATAATCCAACTCCATGCTTGTGCGAAAATGGTAATCTCTGTACTTCTGGTAACACTTGTGATCTGGGCCCGCCAAAGAAATGCATCGTAAAACAACCTTCCATCTCGGAGAATAAAGAAAGCAAGTCTGATTACGATGAGTATGATTAA
>hirudin2_Htia10
ATGTTTTCTCTGAAAGTGTTCGTCGTCTTGTTGGCAGTTTGCATCTGCATGGCTCAAGCTCAGCGTTTCAAAGAATGCTCAAGGAGCAATCCAACTCCATGCTTGTGCGAAAATGGTAATCTCTGTACTTCTGGTAACACTTGTGATCTGGGCCCGCCAAAGAAATGCATCGTAAAACAATCTTCCATCTCGGAGAATAAAGAAAGCAAGTCTGATTACGATGAGTATGATTAA
>hirudin2_Htia11
ATGTTTTCTCTGAAAGTGTTCGTCGTCTTGTTGGCAGTTTGCATCTGCATGGCTCAAGCTCAGCGTTTCAAAGAATGCTCAGAGAATAATCCAACTCCATGCTTGTGCGAAAATGGTAATCTCTGTACTTCTGGTAACACTTGTGATCTGGGCCCGCCAAAGAAATGCATCGTAAAACAACCTTCCATCTCGGAGAATAAAGAAAGCAAGTCTGATTACGATGAGTATGATTAA
>hirudin2_Htia12
ATGTTTTCTCTGAAAGTGTTCGTCGTCTTGTTGGCAGTTTGCATCTGCATGGCTCAAGCTCAGCGTTTCAAAGAATGCTCAAGGAGCAATCCAACTCCATGCTTGTGCGAAAATGGTAATCTCTGTACTTCTGGTAACACTTGTGATCTGGGCCCGCCAAAGAAATGCATCGTAAAACAATCTTCCATCTCGGAGAATAAAGAAAGCAAGTCTGATTACGATGAGTATGATTAA
>hirudin3_Htia01
ATGTTCCCCGTGAAGATGTTTGTTGTCTTTTTGACTGTTTGCATATCCGTGTCTCAGGCATATAGTTCCATTTATTCTTTTGAACACTGTTCTTCAACTCTTCAACGTAATTGTTTATGCAATGGAAAACATTATTGCGGTACAGGTACAAAATGCATGTCGTATAAAGGGATTAAACAATGTGTTGACGAAAGTAAGACCTCATAG
>hirudin3_Htia02
ATGTTCCCCGTGAAGATGTTTGTTGTCTTTTTGACTGTTTGCATATCCGTGTCTCAGGCAAATAGTTCCATTTATTCTTTTGAACACTGTTCTTCAACTCTTCAACGTAATTGTTTATGCAATGGAAAACATTATTGCGGTACAGGTACAAAATGCATGTCGTATAAAGGGATTAAACAATGTGTTGACGAAAACAAGACCTCATAA
>hirudin3_Htia03
ATGTTCCCCGTGAAGATGTTTGTTGTATTTTTGACTGTTTGCATATCCGTATCTCAGGCAATTAGTTCACATTATGTTTTTGAACACTGTTCTTCAACTCTTCAACGTAATTGTTTATGCAATGGAAAACATTATTGCGGTACAGGTACAAAATGCATGTCGTATAAAGGGATTACACAATGTGTTGACGAAAGTAAGACCTCATAG
>hirudin3_Htia04
ATGTTCCCCGTGAAGATGTTTGTTGTATTTTTGACTGTTTGCATATCCGTATCTCAGGCAATTAGTTCACATTATGTTTTTGAACACTGTTCTTCAACTCTTCAACGTAATTGTTTATGCAATGGAAAACATTATTGCGGTACAGGTACAAAATGCATGTCGTATAAAGGGATTACACAATGTGTTGACGAAAGTAAGACCTCATAG
>hirudin3_Htia05
ATGTTCCCCGTGAAGATGTTTGTTGTCTTTTTGACTGTTTGCATATCCGTGTCTCAGGCAAATAGTTCCATTTATTCTTTTGAACACTGTTCTTCAACTCTTCAACGTAATTGTTTATGCAATGGAAAACATTATTGCGGTACAGGTACAAAATGCATGTCGTATAAAGGGATTAAACAATGTGTTGACGAAAACAAGACCTCATAA
>hirudin3_Htia06
ATGTTCCCCGTGAAGATGTTTGTTGTCTTTTTGACTGTTTGCATATCCGTGTCTCAGGCATATAGTTCCATTTATTCTTTTGAACGCTGTTCTTCAACTCTTCAACGTAATTGTTTATGCAATGGAAAACATTATTGCGGTACAGGTACAAAATGCATGTCGTATAAAGGGATTACACAATGTGTTGACGAAAATAAGACCTCATAG
>hirudin3_Htia07
ATGTTCCCCGTGAAGATGTTTGTTGTATTTTTGACTGTTTGCATATCCGTATCTCAGGCAATTAGTTCACATTATGTTTTTGAACACTGTTCTTCAACTCTTCAACGTAATTGTTTATGCAATGGAAAACATTATTGCGGTACAGGTACAAAATGCATGTCGTATAAAGGGATTACACAATGTGTTGACGAAAGTAAGACCTCATAG
>hirudin3_Htia08
ATGTTCCCCGTGAAGATGTTTGTTGTCTTTTTGACTGTTTGCATATCCGTGTCTCAGGCATATAGTTCCATTTATTCTTTTGAACGCTGTTCTTCAACTCTTCAACGTAATTGTTTATGCAATGGAAAACATTATTGCGGTACAGGTACAAAATGCATGTCGTATAAAGGGATTACACAATGTGTTGACGAAAATAAGACCTCATAG
>hirudin3_Htia09
ATGTTCCCCGTGAAGATGTTTGTTGTATTTTTGACTGTTTGCATATCCGTATCTCAGGCAATTAGTTCACATTATGTTTTTGAACACTGTTCTTCAACTCTTCAACGTAATTGTTTTTGCAATGGAAAACATTATTGCGGTACAGGTACAAAATGCATGTCGTATAAAGGGATTACACAATGTGTTGACGAAAATAAGACCTCATAG
>hirudin3_Htia10
ATGTTCCCCGTGAAGATGTTTGTTGTATTTTTGACTGTTTGCATATCCGTATCTCAGGCAATTAGTTCACATTATGTTTTTGAACACTGTTCTTCAACTCTTCAACGTAATTGTTTTTGCAATGGAAAACATTATTGCGGTACAGGTACAAAATGCATGTCGTATAAAGGGATTACACAATGTGTTGACGAAAGTAAGACCTCATAG
>hirudin3_Htia11
ATGTTCCCCGTGAAGATGTTTGTTGTCTTTTTGACTGTTTGCATATCCGTGTCTCAGGCATATAGTTCCATTTATTCTTTTGAACACTGTTCTTCAACTCTTCAACGTAATTGTTTATGCAATGGAAAACATTATTGCGGTACAGGTACAAAATGCATGTCGTATAAAGGGATTACACAATGTGTTGACGAAAGTAAGACCTCATAG
>hirudin3_Htia12
ATGTTCCCCGTGAAGATGTTTGTTGTCTTTTTGACTGTTTGCATATCCGTGTCTCAGGCATATAGTTCCATTTATTCTTTTGAACACTGTTCTTCAACTCTTCAACGTAATTGTTTATGCAATGGAAAACATTATTGCGGTACAGGTACAAAATGCATGTCGTATAAAGGGATTACACAATGTGTTGACGAAAGTAAGACCTCATAG
